# Supplementary material for: Synthesis of New Phenolic Derivatives of Quinazolin-4(3H)-One as Potential Antioxidant Agents—In Vitro Evaluation and Quantum Studies
Source: Molecules. 2022 Apr 18;27(8):2599. doi: 10.3390/molecules27082599 (PMC9028568; doi:10.3390/molecules27082599)
Supplement: Supplementary file 1 [file molecules-27-02599-s001.zip]

Archive with 1 entries (1 files):
- molecules-1668344-supplementary.pdf
